# Supplementary material for: Interactions of the Kv1.1 Channel with Peptide Pore Blockers: A Fluorescent Analysis on Mammalian Cells
Source: Membranes (Basel). 2023 Jul 4;13(7):645. doi: 10.3390/membranes13070645 (PMC10383195; doi:10.3390/membranes13070645)
Supplement: Supplementary file 1 [file membranes-13-00645-s001.zip]

Archive with 1 entries (1 files):
- membranes-2466919-supplementary.pdf
